# Supplementary material for: Genome-wide identification of lysin motif containing protein family genes in eight rosaceae species, and expression analysis in response to pathogenic fungus Botryosphaeria dothidea in Chinese white pear
Source: BMC Genomics. 2020 Sep 7;21:612. doi: 10.1186/s12864-020-07032-9 (PMC7487666; doi:10.1186/s12864-020-07032-9)
Supplement: Supplementary file 1 — Additional file 1: Table S1. Exon number statistical analysis of LYP genes. Table S2. Duplication type of LYP genes in Arabidopsis and eight Rosaceae species. Table S3. Genome information of eight Rosaceae species. Table S4. Primers of PbrLYPs for qRT-PCR and vector construction. Table S5. Extracellular domain sequences of 12 LYP proteins from Arabidopsis and rice. [file 12864_2020_7032_MOESM1_ESM.xlsx]

## Sheet: TableS1
Exon number statistic analysis of LYP genes.
Subfamily name	Arabidopsis	Chinese white pear	European pear	Apple	Strawberry	Peach	Mei	Sweet cherry	Black rasberry	Mean exon number
LYK1	12	11	11	12	3.5	11	12	11	10.67	10.4633
LYK2	2	1	1	1	0	1	1	2	8	2.125
LYK3	11	10.67	13	9.5	12.67	9.5	10.5	11	11.5	11.0378
LYK4/5	1	1	1	1	2	1.75	1	2.2	1.67	1.40222
NFP	0	1.5	0	1.5	1.5	1.5	1.5	1	2	1.5
WAKL	0	2	3.5	2	2	3	2	0	0	2.41667
LYM1/3	5	5	5	5	5	4.5	5	5	5.5	5
LYM2	4	4	7	4	4	3	4	17	17	4.28571
The red background represents the value not included in the calculation of mean exon number.

## Sheet: TableS2
Duplication type of LYP genes in Arabidopsis and eight Rosaceae species.
Gene name	Duplication type
AtCERK1/LYK1	Dispersed
AtLYK2	Dispersed
AtLYK3	Dispersed
AtLYK4	Dispersed
AtLYK5	Dispersed
AtLYM1	WGD/segmental
AtLYM2	Dispersed
AtLYM3	WGD/segmental
FvLYK1a	WGD/segmental
FvLYK1b1	WGD/segmental
FvLYK2	Dispersed
FvLYK3a1	Dispersed
FvLYK4/5a1	Proximal
FvLYK4/5a2	Proximal
FvLYK4/5a3	Proximal
FvLYK4/5b	Tandem
FvLYK4/5c1	Dispersed
FvLYM1/3-1	Dispersed
FvLYM1/3-2	Dispersed
FvLYM2-1	Dispersed
FvNFP1	Tandem
MdLYK1a	WGD/segmental
MdLYK1b1	WGD/segmental
MdLYK1b2	WGD/segmental
MdLYK2	WGD/segmental
MdLYK3a1	WGD/segmental
MdLYK3a2	WGD/segmental
MdLYK3b1	WGD/segmental
MdLYK3b2	WGD/segmental
MdLYK4/5a1	WGD/segmental
MdLYK4/5c1	Dispersed
MdLYK4/5c2	WGD/segmental
MdLYM1/3-1	Dispersed
MdLYM1/3-2	WGD/segmental
MdLYM1/3-3	WGD/segmental
MdLYM2-1	Dispersed
MdNFP1	Proximal
MdNFP2	Dispersed
MdWAKL1	Proximal
MdWAKL2	Tandem
MdWAKL3	Proximal
MdWAKL4	Tandem
PavLYK1a	WGD/segmental
PavLYK1b1	Dispersed
PavLYK3a1	Dispersed
PavLYK3a2	Dispersed
PavLYK3b1	WGD/segmental
PavLYK4/5b	Tandem
PavLYK4/5c1	Dispersed
PavLYM1/3-1	Dispersed
PavLYM1/3-2	Dispersed
PavLYM2-1	Dispersed
PavNFP1	Dispersed
PavNFP2	Tandem
PavWAKL1	Proximal
PavWAKL2	Proximal
PbrLYK1a	WGD/segmental
PbrLYK1b1	Tandem
PbrLYK1b2	WGD/segmental
PbrLYK1b3	Dispersed
PbrLYK2	Dispersed
PbrLYK3a1	WGD/segmental
PbrLYK3a2	WGD/segmental
PbrLYK3b1	Dispersed
PbrLYK4/5a1	Tandem
PbrLYK4/5b	Tandem
PbrLYM1/3-1	Dispersed
PbrLYM1/3-2	Dispersed
PbrLYM1/3-3	Dispersed
PbrLYM2-1	WGD/segmental
PbrLYM2-2	WGD/segmental
PbrNFP1	Dispersed
PbrNFP2	Tandem
PbrWAKL1	WGD/segmental
PcoLYK1a	Dispersed
PcoLYK2	Dispersed
PcoLYK3a1	Dispersed
PcoLYK3a2	Dispersed
PcoLYK3b1	WGD/segmental
PcoLYK3b2	WGD/segmental
PcoLYK4/5c1	Dispersed
PcoLYKb1	WGD/segmental
PcoLYKb2	WGD/segmental
PcoLYM1/3-1	Dispersed
PcoLYM1/3-2	Dispersed
PcoLYM2-1	WGD/segmental
PcoWAKL1	Tandem
PcoWAKL2	Tandem
PmLYK1a	WGD/segmental
PmLYK1b1	WGD/segmental
PmLYK1b2	Tandem
PmLYK2	Dispersed
PmLYK3a1	Dispersed
PmLYK3b1	Dispersed
PmLYK4/5a1	Dispersed
PmLYK4/5a2	Tandem
PmLYK4/5b	Tandem
PmLYK4/5c1	Dispersed
PmLYM1/3-1	Dispersed
PmLYM1/3-2	Dispersed
PmLYM2-1	Dispersed
PmNFP1	Dispersed
PmNFP2	Tandem
PmWAKL1	Proximal
PpeLYK1a	WGD/segmental
PpeLYK1b1	Tandem
PpeLYK2	Dispersed
PpeLYK3a1	Dispersed
PpeLYK3b1	WGD/segmental
PpeLYK4/5a1	Tandem
PpeLYK4/5a2	Dispersed
PpeLYK4/5b	Tandem
PpeLYK4/5c1	Dispersed
PpeLYM1/3-1	Dispersed
PpeLYM1/3-2	Dispersed
PpeLYM2-1	Dispersed
PpeNFP1	Dispersed
PpeNFP2	Tandem
PpeWAKL1	Proximal
RoLYK1a	WGD/segmental
RoLYK1b1	WGD/segmental
RoLYK1b2	Dispersed
RoLYK2	Dispersed
RoLYK3a1	Dispersed
RoLYK3b1	Dispersed
RoLYK4/5a1	Dispersed
RoLYK4/5b	Tandem
RoLYK4/5c1	Dispersed
RoLYM1/3-1	Dispersed
RoLYM1/3-2	Dispersed
RoLYM2-1	Dispersed
RoNFP1	Tandem

## Sheet: TableS3
Genome information of eight Rosaceae species.
Common name	Scientific name	Release version	Gene name prefix
Chinese white pear	Pyrus bretschneideri	NJAU, v1.0	Pbr
European pear	Pyrus communis	GDR, v1.0	Pco
Apple	Malus domestica	GDR, GDDH13v1.1	Md
Strawberry	Fragaria vesca	GDR, v4.0	Fv
Peach	Prunus persica	GDR, v2.0	Ppe
Mei	Prunus mume	Github, v1.0	Pm
Sweet cherry	Prunus avium	GDR, v1.0	Pav
Black rasberry	Rubus occidentalis	GDR, v3.0	Ro
In this study we totally investigated eight Rosaceae species genomes. NJAU, Nanjing Agricultural Univerisity (http://peargenome.njau.edu.cn/); GDR, Genome Database for Rosaceae (http://www.rosaceae.org/); Github, a clone of the genome data of the Prunus mume genome project website (https://github.com/lileiting/prunusmumegenome).

## Sheet: TableS4
The primers of PbrLYPs for qRT-PCR and vector construction.
Primer name	Forward primer sequence (5'-3')	Reverse primer sequence (5'-3')	PCR product length (bp)
Primers for qRT-PCR
PbrLYK1a	CGTGCACATGTTTCTGGACA	AATCCGCCTTGGCCAATCTT	159
PbrLYK1b1	CACCGCGATATCAAATCAGCC	CGCTTTGCGCGACAAATTGA	123
PbrLYK1b2	AGCTGATGGCTGAAATGCCT	ACTAGCGCCATCCTCTCTGA	162
PbrLYK1b3	GCATCAATGGCGACTTCCAC	GCTCCATCCCCGCAATAGAA	178
PbrLYK2	GGTCTTGTGTGGACAAACGC	ACAGCTGCGTCGAACGAATA	145
PbrLYK3a1	TGACATGGAGAAGCCTGTCG	AACTCTTTAGTTTTTGTAGCAGTCA	146
PbrLYK3a2	TGACATGGAGAAGCCTGTCG	TCTTTAGTTTTTGTAGCAGT	171
PbrLYK3b1	AGAGCTGATCACAGGGCAAC	TCTGTGGCTGCCTCTAAAGC	112
PbrLYK4/5a1	TTTGCTCAGCAGCCTTACGA	GCTCGGGATCTGAAGGTGAG	117
PbrLYK4/5b	GCTACGGAGGATTTCAGCGA	ATGAGGTACAAATCCCCGCC	174
PbrLYM1/3-1	GTTGCCCAGGTCCACAGAAA	TCGAACCATCTGACTGGGGT	191
PbrLYM1/3-2	AGCACATGTGTGTACCGAGG	CACTGCGCCGTAATCCTGTA	182
PbrLYM1/3-3	TACAATGCAGTTGTGGGCCT	ACGTTGAGACGATGCTTCCA	195
PbrLYM2-1	GCCACCTTCAACTGCTCTG	GGGTGACGTTGAAGAGGGTT	152
PbrLYM2-2	TACATCTCCCCGACCTCCTG	GGGTGACGTTGAAGAGGGTT	118
PbrNFP1	CTGATCTGGTCCCCACCAAC	TGCTTGCACCCCGAAAAATG	150
PbrNFP2	GGTGATCCCCGTGTCAAGTT	AACCAGGACCGTCCAAATCC	177
PbrWAKL1	GTAGCAGTACCGCACAGTCA	TGCTATGATCTCCGCGAGTG	153
PbrTUB-b	TGGGCTTTGCTCCTCTTAC	CCTTCGTGCTCATCTTACC	169
Primers for vector construction
PbrLYK1b2	agaacacgggggactctagaATGGGATTTCGAATCGGGTTAGG	cccttgctcaccatggatccCCTTCCTGACATCAGATTGAC	1877
PbrLYK4/5b	agaacacgggggactctagaATGAATATCCTCCCTCTC	cccttgctcaccatggatccAGTAGTTGAATGAGATCC	2026
The lowercase letters indicated the homologous arm sequences for the homologous recombination with pCAMBIA1300-GFP.

## Sheet: TableS5
Extracellular domain sequences of 12 LYP proteins from Arabidopsis and rice.
Gene name	Accession number	Protein sequences of the extracellular domain
AtCERK1/LYK1	AT3G21630.1	MKLKISLIAPILLLFSFFFAVESKCRTSCPLALASYYLENGTTLSVINQNLNSSIAPYDQINFDPILRYNSNIKDKDRIQMGSRVLVPFPCECQPGDFLGHNFSYSVRQEDTYERVAISNYANLTTMESLQARNPFPATNIPLSATLNVLVNCSCGDESVSKDFGLFVTYPLRPEDSLSSIARSSGVSADILQRYNPGVNFNSGNGIVYVPGRDPNGAFPPFKSSKQD
AtLYK2	AT3G01840.1	MAVSVSKQYMTSLVVILLFISLSSLSPTSTSHSCDPVEEEEEASSFGYVCHSNLQKCHTFAILRAKPPFYSLSDLSRHLGLDADDEYVPKGQLLLIPIECRCNGSIYEASLIKNCVKGDTFRSVSQSLQGLTTCLSIREKNPHISEDKLGDNIKLRLAIRCSCPQEGVSNASFLVTYPVGVRDSVSSLAVRFNTTEDAIVSANNKSGVVPLKPALIPLDHKPEKQGSRKRNPSKKKRSKM
AtLYK3	AT1G51940.1	MNLTFYIFFLSLLPSFSSSKPMNCSDTTRLCSSFLAFKPNQNQSFSVIQSMFDVLPQDITADISGGYFFIKKNCSCLTTTHQYTTNTTFTIRQNVGYVYNVTVSAYSGLAFPPNTTRAARAGAVVSVQLLCGCSSGLWNYLMSYVAMAGDSVQSLSSRFGVSMDRIEDVNGILNLDNITAGDLLYIPLDSVPGEPYETSKINPPAPSPAPASSLANGNISDDQVNHTAKSGSH
AtLYK4	AT2G23770.1	MISFSFHLLVFILLSLSSFATAQQPYVGISTTDCSVSDNTTSVFGYSCNGLNKTCQAYVIFRSTPSFSTVTSISSLFSVDPSLVSSLNDASPSTSFPSGQQVIIPLTCSCTGDDSQSNITYTIQPNDSYFAIANDTLQGLSTCQALAKQNNVSSQSLFPGMRIVVPIRCACPTAKQINEDGVKYLMSYTVVFEDTIAIISDRFGVETSKTLKANEMSFENSEVFPFTTILIPLVNPPANTNSLIPPPPPPPPQSVSPPPLSPDGRKSK
AtLYK5	AT2G33580.1	MAACTLHALSVTLFLLLFFAVSPAKAQQPYVNNHQLACEVRVYDNITNGFTCNGPPSCRSYLTFWSQPPYNTADSIAKLLNVSAAEIQSINNLPTATTRIPTRELVVIPANCSCSSSSGGFYQHNATYNLSGNRGDETYFSVANDTYQALSTCQAMMSQNRYGERQLTPGLNLLVPLRCACPTAKQTTAGFKYLLTYLVAMGDSISGIAEMFNSTSAAITEGNELTSDNIFFFTPVLVPLTTEPTKIVISPSPPPPPVVATPPQTPVDPPGSSS
AtLYM1	AT1G21880.2	MKIPEKPIFLIFVSLILASSLTFTATAKSTIEPCSSNDTCNALLGYTLYTDLKVSEVASLFQVDPISILLANAIDISYPDVENHILPSKLFLKIPITCSCVDGIRKSVSTHYKTRPSDNLGSIADSVYGGLVSAEQIQEANSVNDPSLLDVGTSLVIPLPCACFNGTDNSLPAVYLSYVVKEIDTLVGIARRYSTTITDLMNVNAMGAPDVSSGDILAVPLSACASKFPRYASDFGLIVPNGSYALAAGHCVQCSCALGSRNLYCEPASLAVSCSSMQCRNSNLMLGNITVQQTSAGCNVTTCDYNGIANGTILTMLTRSLQPRCPGPQQFAPLLAPPDTVPRDVMYAPAPSPDFDGPGSIASSPRSSMLPGGGILPGNPANGPAGSISTASASSVSYF…
AtLYM2	AT2G17120.1	METSCFTLLGLLVSLSFFLTLSAQMTGNFNCSGSTSTCQSLVGYSSKNATTLRNIQTLFAVKNLRSILGANNLPLNTSRDQRVNPNQVVRVPIHCSCSNGTGVSNRDIEYTIKKDDILSFVATEIFGGLVTYEKISEVNKIPDPNKIEIGQKFWIPLPCSCDKLNGEDVVHYAHVVKLGSSLGEIAAQFGTDNTTLAQLNGIIGDSQLLADKPLDVPLKACSSSVRKDSLDAPLLLSNNSYVFTANNCVKCTCDALKNWTLSCQSSSEIKPSNWQTCPPFSQCDGALLNASCRQPRDCVYAGYSNQTIFTTASPACPDSAGPDNYASTLSSSFNFVIVLIQCALLCLCLL
AtLYM3	AT1G77630.1	MKNPEKPLLLFLILASSLASMATAKSTIEPCSSKDTCNSLLGYTLYTDLKVTEVASLFQVDPVSMLLSNSIDISYPDVENHVLPAKLFLKIPITCSCVDGIRKSLSTHYKTRTSDTLGSIADSVYGGLVSPEQIQVANSETDLSVLDVGTKLVIPLPCACFNGTDESLPALYLSYVVRGIDTMAGIAKRFSTSVTDLTNVNAMGAPDINPGDILAVPLLACSSNFPKYATDYGLIIPNGSYALTAGHCVQCSCVLGSRSMYCEPASISVSCSSMRCRNSNFMLGNITSQQSSSGCKLTTCSYNGFASGTILTTLSMSLQPRCPGPQQLAPLIAPPDNVPKELMYLPSPSPSPSPEFDDIAGGGSSIAAVPAASPGGATVSSSNSIPGNPANGPGGSISI…
OsCERK1	A0A0P0XII1	MEASTSLLVLVLAAAAFAAGTVTEAAGDGCSAGCDLALASFYVTPNQNVTNMADLFGIGAANYRSLAPYNPNIPNLDFINVGGRVNVYFTCGCRSLPGSPGATYLAGAFPFQMSRGQIYTSVAANYNNLTTAEWLQATNSYPANNIPDTAVINATVNCSCGDASISPDYGLFLTYPLRAEDTLASVAATYGLSSQLDVVRRYNPGMESATGSGIVYIPVKDPNGSYLPLKSPG
OsCEBiP	Q8H8C7	MASLTAALATPAAAALLLLVLLAAPASAANFTCAVASGTTCKSAILYTSPNATTYGNLVARFNTTTLPDLLGANGLPDGTLSSAPVAANSTVKIPFRCRCNGDVGQSDRLPIYVVQPQDGLDAIARNVFNAFVTYQEIAAANNIPDPNKINVSQTLWIPLPCSCDKEEGSNVMHLAYSVGKGENTSAIAAKYGVTESTLLTRNKIDDPTKLQMGQILDVPLPVCRSSISDTSADHNLMLLPDGTYGFTAGNCIRCSCSSTTYQLNCTAVQNKGCPSVPLCNGTLKLGETNGTGCGSTTCAYSGYSNSSSLIIQTSLATNQTTACQRGGSGRSQFARSMWSMSVISFHMVLIIICFL
OsLYP4	Q67UE8	MPPPLLLLLLLAAAAAAVAPARSKSTLESCSSSTACPALLSYTLYADLKLAELAALFSADPLAILAANSIDFAVPDPADRILPAGLPLRVPVPCACSDGIRRVTTVRYVARPGDTLASVASSVYGGLTTPDWISDSNGILGAKPDAAVDAGTTLFVPLHCACFGGVDNGLPAVYLTYVAGKGDTVAAVAQRYRTTATDLMSVNDMATPELAAGDIIVVPLPACTSSFPAFTADYGLAVANGTYAVTANRCVQCSCGPGNLDLFCVPAPLADSTCSSMQCANSSMMLGNFTLLMTSSGCSVTSCSYGGFVNGTILTTLTTALKPQCPGPHQYPPLIPPPTSSFFETYLGPSPTPMASEGGVMAGMAPTSTPAASSGPPPAGRHVVGDVLGAFALCLVGNL…
OsLYP6	Q69T51	MAGWPAAEAAGALVVAILAAAAGGAAGKTTIEPCAGADTCAALLGYTLYADMKVSEVAALFGADPRAVLAANALDFASPGAANRILPAGLPLRVPTRCACSDGVRKSVAVRYSARPADTLASVADVVFAGLASADQIRTANGLSAEDPDAPLDAGATLVVPLPCACFNSTDNNLPAVYLSYVVRVGDTVQSIAATHATTVTDISNVNAMGSPIVAPGDILAIPLPACASMFPNSASDYGLLVANGTYALTAGNCVQCSCGPGDLKLYCTPASLTASCSSMQCPNSNLMLGNVTAQSTSGGCNVSSCSYAGLVNGTIATSLSSGLQPTCPGPHQFPPLRATPIAVNQGSYLAPSPAPGAGEAGGDIPGFPGSSNVSPANGPSGSVSQAASVNRPHQIVAL…
